# Supplementary material for: Cattle Immunization with T7 Phage-Displayed Whole-Tick Antigens Reduces Amblyomma americanum Feeding Efficiency and Blocks Larval Tick Hatching
Source: Pathogens. 2026 Mar 5;15(3):281. doi: 10.3390/pathogens15030281 (PMC13028683; doi:10.3390/pathogens15030281)
Supplement: Supplementary file 1 [file pathogens-15-00281-s001.zip]

Archive with 3 entries (2 files):
- Supplementary_Revised/
- Supplementary_Revised/ELISA data_Supplementary file_S1.xlsx
- Supplementary_Revised/Supplementary Figures_SF1-SF3_Revised.pptx
