# Supplementary material for: Cattle Immunization with T7 Phage-Displayed Whole-Tick Antigens Reduces Amblyomma americanum Feeding Efficiency and Blocks Larval Tick Hatching
Source: Pathogens. 2026 Mar 5;15(3):281. doi: 10.3390/pathogens15030281 (PMC13028683; doi:10.3390/pathogens15030281)
Supplement: Supplementary file 1 [file pathogens-15-00281-s001.zip › Supplementary_Revised/ELISA data_Supplementary file_S1.xlsx]

## Sheet: Phage vs Cattle IgM
Serially diluted phages were coated on the ELISA plate and were reacted with Preimmune and primed serum of Amblyomma americanum phage cDNA library
Round 1
Number of phages coated	Phage w/o Adjuvant Cattle # 481- Preimmune serum		Phage w/o Adjuvant Cattle # 481- Primed serum		Phage w/o Adjuvant Cattle # 484- Preimmune serum		Phage w/o Adjuvant Cattle # 484- Primed serum		Phage+Adjuvant Cattle # 485- Preimmune serum		Phage+Adjuvant Cattle # 485- Primed serum		Phage+Adjuvant Cattle # 486- Preimmune serum		Phage+Adjuvant Cattle # 486- Primed serum		Control (Adjuvant only) Cattle # 482- Preimmune serum		Control (Adjuvant only) Cattle # 482- Primed serum		Control (Adjuvant only) Cattle # 483- Preimmune serum		Control (Adjuvant only) Cattle # 483- Primed serum		Empty Phage-485 cattle Preimmune serum		Empty Phage-485 cattle Primed serum		Empty Phage-cattle #486 Preimmune serum		Empty Phage-cattle #486 Primed serum
10000000000	0.283	0.253	0.53	0.525	0.221	0.212	0.471	0.467	0.135	0.132	0.419	0.422	0.196	0.196	0.527	0.538	0.067	0.066	0.101	0.1	0.079	0.077	0.112	0.109	0.085	0.093	0.113	0.138	0.121	0.101	0.066	0.096
5000000000	0.202	0.19	0.382	0.382	0.183	0.174	0.335	0.342	0.111	0.11	0.288	0.292	0.169	0.161	0.408	0.437	0.06	0.058	0.091	0.092	0.069	0.07	0.104	0.105	0.082	0.093	0.113	0.236	0.116	0.097	0.063	0.083
2500000000	0.167	0.15	0.306	0.325	0.175	0.168	0.298	0.292	0.111	0.102	0.244	0.25	0.156	0.156	0.362	0.396	0.057	0.056	0.086	0.093	0.066	0.072	0.1	0.102	0.077	0.088	0.107	0.126	0.111	0.095	0.062	0.087
1250000000	0.153	0.137	0.29	0.283	0.158	0.162	0.266	0.273	0.102	0.1	0.228	0.23	0.162	0.154	0.345	0.381	0.056	0.056	0.085	0.086	0.065	0.066	0.099	0.101	0.093	0.106	0.135	0.165	0.141	0.121	0.069	0.1
625000000	0.142	0.124	0.268	0.279	0.162	0.159	0.254	0.258	0.096	0.09	0.218	0.211	0.136	0.147	0.334	0.368	0.057	0.054	0.086	0.082	0.063	0.064	0.097	0.102	0.09	0.107	0.133	0.166	0.141	0.122	0.071	0.092
312500000	0.137	0.121	0.262	0.261	0.146	0.153	0.255	0.254	0.094	0.091	0.208	0.215	0.147	0.142	0.32	0.361	0.057	0.055	0.083	0.082	0.068	0.065	0.101	0.102	0.09	0.105	0.137	0.165	0.147	0.121	0.07	0.089
156250000	0.125	0.116	0.253	0.256	0.156	0.153	0.25	0.25	0.099	0.092	0.211	0.211	0.15	0.145	0.331	0.373	0.056	0.055	0.083	0.084	0.071	0.071	0.098	0.1	0.093	0.106	0.138	0.174	0.144	0.121	0.072	0.101
78125000	0.128	0.12	0.243	0.246	0.154	0.147	0.237	0.241	0.095	0.089	0.209	0.207	0.141	0.145	0.322	0.35	0.059	0.058	0.082	0.081	0.063	0.063	0.096	0.101	0.09	0.106	0.137	0.155	0.142	0.122	0.069	0.11
39062500	0.124	0.12	0.241	0.241	0.158	0.152	0.236	0.238	0.091	0.087	0.224	0.207	0.139	0.142	0.313	0.348	0.052	0.059	0.088	0.095	0.062	0.063	0.097	0.1	0.091	0.111	0.14	0.171	0.148	0.129	0.072	0.102
19531250	0.125	0.122	0.243	0.242	0.151	0.152	0.235	0.24	0.105	0.098	0.208	0.207	0.141	0.138	0.313	0.347	0.056	0.055	0.081	0.083	0.066	0.069	0.098	0.102	0.082	0.103	0.14	0.166	0.137	0.126	0.072	0.101
1° and 2° Ab w/o Protein Control	0.123	0.134	0.238	0.24	0.151	0.149	0.232	0.221	0.099	0.092	0.21	0.217	0.138	0.128	0.31	0.331	0.07	0.056	0.085	0.096	0.07	0.078	0.101	0.098	0.089	0.098	0.136	0.167	0.051	0.052	0.048	0.054
1 or 2 Ab with protein Control	0.043	0.043	0.043	0.043	0.047	0.049	0.049	0.045	0.044	0.043	0.043	0.044	0.049	0.045	0.047	0.047	0.044	0.043	0.043	0.043	0.051	0.052	0.05	0.053	0.045	0.044	0.044	0.045	0.045	0.045	0.045	0.045
Round 2		Plate layout
		1	2	3	4	5	6	7	8	9
	A
	B		576-PI			578-PI			579-PI
	C
	D							579-1st Immunization
	E		576-1st Immunization			578-1st Immunization
	F
	G
	H		582-PI					582-1st Immunization
			1	2	3	4	5	6	7	8	9
		A	1.446	1.482	1.456	1.231	1.216	1.232	0.643	0.65	0.65
		B	0.629	0.602	0.589	0.567	0.523	0.527	0.148	0.154	0.162
		C	0.198	0.2	0.175	0.192	0.182	0.187	0.069	0.069	0.069
		D	1.457	1.433	1.382	1.178	1.243	1.26	1.839	1.751	1.708
		E	0.959	0.926	0.869	0.679	0.664	0.685	1.69	1.635	1.724
		F	0.346	0.342	0.325	0.229	0.232	0.239	1.394	1.348	1.37
		G	0.546	0.516	0.481	0.072	0.076	0.076	1.584	1.582	1.595
		H	0.234	0.218	0.208	1.775	1.871	1.906	1.169	1.202	1.161

## Sheet: Phage vs Cattle IgG
Round 1
	482- Control																	483- Control
Number of phages coated	PI	PI	PI	Prime	Prime	Prime	Boosted	Boosted	Boosted	Pre-Inf	Pre-Inf	Pre-Inf	Post-Inf	Post-Inf	Post-Inf		Number of phages coated	PI	PI	PI	Prime	Prime	Prime	Boosted	Boosted	Boosted	Pre-Inf	Pre-Inf	Pre-Inf	Post Infest	Post Infest	Post Infest
10000000000	0.366	0.371	0.392	0.573	0.608	0.624	0.261	0.276	0.27	0.304	0.316	0.301	0.522	0.477	0.504		10000000000	0.313	0.411	0.374	0.221	0.229	0.228	2.119	1.911	1.736	0.272	0.281	0.294	0.306	0.292	0.321
5000000000	0.25	0.232	0.228	0.331	0.33	0.316	0.167	0.168	0.175	0.203	0.201	0.195	0.326	0.3	0.295		5000000000	0.231	0.226	0.213	0.14	0.136	0.137	1.714	1.602	1.544	0.148	0.163	0.172	0.194	0.178	0.173
2500000000	0.164	0.156	0.145	0.21	0.198	0.2	0.113	0.115	0.116	0.132	0.132	0.131	0.198	0.185	0.193		2500000000	0.137	0.135	0.132	0.091	0.098	0.098	1.404	1.173	1.086	0.102	0.106	0.105	0.118	0.114	0.119
1250000000	0.103	0.103	0.099	0.137	0.135	0.136	0.09	0.086	0.089	0.091	0.089	0.091	0.123	0.119	0.119		1250000000	0.096	0.089	0.092	0.076	0.074	0.072	0.834	0.701	0.736	0.075	0.085	0.075	0.083	0.082	0.079
625000000	0.078	0.079	0.074	0.098	0.091	0.093	0.069	0.071	0.071	0.072	0.072	0.071	0.088	0.083	0.086		625000000	0.073	0.072	0.072	0.062	0.062	0.061	0.475	0.419	0.483	0.068	0.074	0.07	0.069	0.067	0.067
312500000	0.068	0.067	0.062	0.073	0.072	0.072	0.06	0.063	0.061	0.064	0.066	0.061	0.07	0.066	0.066		312500000	0.067	0.062	0.062	0.058	0.057	0.057	0.263	0.249	0.281	0.061	0.068	0.062	0.066	0.058	0.061
NC	0.051	0.054	0.054	0.051	0.054	0.054											1 Ab	0.052	0.051	2 Ab	0.051	0.05	No protein	0.052	0.056
	485- Phage + Adjuvant																	486- Phage + Adjuvant
Number of phages coated	PI	PI	PI	Prime	Prime	Prime	Boosted	Boosted	Boosted	Pre-Inf	Pre-Inf	Pre-Inf	Post-Inf	Post-Inf	Post-Inf		Number of phages coated	PI	PI	PI	Prime	Prime	Prime	Boosted	Boosted	Boosted	Pre-Inf	Pre-Inf	Pre-Inf	Post Infest	Post Infest	Post Infest
10000000000	0.264	0.277	0.257	1.994	1.866	1.97	2.062	2.159	2.121	2.105	2.122	2.142	2.381	2.215	2.069		10000000000	0.317	0.348	0.329	2.034	1.989	2.025	2.24	2.203	2.316	2.386	2.343	2.201	2.505	2.314	2.209
5000000000	0.162	0.156	0.149	1.743	1.645	1.71	2.136	1.955	2.128	2.065	2.202	2.118	2.212	2.17	2.18		5000000000	0.182	0.215	0.208	1.72	1.725	1.721	2.429	2.355	2.261	2.172	2.154	2.4	2.256	2.373	2.317
2500000000	0.105	0.105	0.106	1.256	1.228	1.235	1.965	1.996	1.969	1.974	1.975	2.027	2.245	2.145	2.006		2500000000	0.126	0.125	0.125	1.481	1.575	1.393	2.269	2.26	2.175	2.208	2.03	2.139	2.337	2.288	2.18
1250000000	0.08	0.08	0.077	0.82	0.829	0.804	1.704	1.768	1.772	1.788	1.85	1.901	2.189	2.127	2.065		1250000000	0.085	0.087	0.088	1.052	0.971	1.047	2.333	2.237	2.092	2.182	1.851	2.014	2.388	2.243	2.21
625000000	0.066	0.063	0.061	0.466	0.466	0.474	1.354	1.374	1.389	1.517	1.534	1.526	2.049	2.016	1.978		625000000	0.07	0.07	0.068	0.553	0.641	0.542	1.837	1.722	1.659	1.906	1.696	1.776	2.213	2.223	2.132
312500000	0.059	0.058	0.074	0.283	0.251	0.276	0.899	0.934	0.897	1.119	1.085	1.158	1.802	1.737	1.779		312500000	0.062	0.063	0.059	0.297	0.328	0.329	1.444	1.433	1.377	1.512	1.522	1.444	2.077	2.079	1.993
1 Ab	0.051	0.054	2 Ab	0.054	0.051	No protein	0.054	0.054									1 Ab	0.052	0.074	2 Ab	0.052	0.055	No Protein control	0.054	0.055
	481- Phage without adjuvant																484- Phage without adjuvant
Number of phages coated	PI			Prime			Boosted			Pre-Infested			Post Infested				Number of phages coated	PI	PI	PI	Prime	Prime	Prime	Boosted	Boosted	Boosted	Pre-Inf	Pre-Inf	Pre-Inf	Post Inf	Post Inf	Post Inf
10000000000	0.222	0.223	0.234	0.653	0.892	0.827	1.172	1.347	1.401	1.023	1.198	1.188	1.845	1.868	1.886		10000000000	0.22	0.302	0.24	0.617	0.704	0.761	1.32	1.53	1.56	1.271	1.243	1.257	2.491	2.638	2.741
5000000000	0.127	0.138	0.133	0.516	0.588	0.5	0.694	0.655	0.492	0.746	0.751	0.497	1.366	1.336	1.299		5000000000	0.179	0.186	0.181	0.519	0.501	0.504	0.97	0.913	1.097	0.837	0.785	0.756	1.928	1.9	1.785
2500000000	0.105	0.103	0.101	0.291	0.251	0.28	0.375	0.446	0.441	0.404	0.435	0.488	0.755	0.874	0.703		2500000000	0.143	0.131	0.151	0.292	0.287	0.256	0.46	0.504	0.553	0.362	0.383	0.417	1.087	1.219	1.207
1250000000	0.087	0.087	0.083	0.17	0.194	0.178	0.249	0.243	0.276	0.244	0.272	0.273	0.43	0.542	0.44		1250000000	0.12	0.107	0.108	0.169	0.181	0.15	0.255	0.226	0.307	0.183	0.195	0.212	0.64	0.574	0.679
625000000	0.072	0.069	0.069	0.134	0.138	0.139	0.178	0.168	0.169	0.164	0.174	0.189	0.278	0.249	0.265		625000000	0.095	0.092	0.086	0.111	0.112	0.112	0.149	0.137	0.155	0.124	0.122	0.114	0.398	0.344	0.391
312500000	0.07	0.07	0.066	0.106	0.097	0.112	0.123	0.121	0.119	0.12	0.11	0.133	0.114	0.169	0.136		312500000	0.076	0.072	0.078	0.081	0.081	0.086	0.102	0.095	0.098	0.085	0.095	0.09	0.214	0.218	0.222
1 Ab	0.066	0.067	2 Ab	0.067	0.066	No protein	0.067	0.069									1 Ab	0.071	0.063	2 Ab	0.071	0.071	No protein	0.064	0.071
Round 2
		576 Control			578 Control			579 Phage+Adjuvant			582 Phage+Adjuvant
	PI	0.116	0.171	0.228	0.18	0.157	0.145	0.101	0.11	0.085	0.076	0.106	0.092
	Primed	0.174	0.234	0.434	0.169	0.154	0.167	1.361	1.175	0.698	1.002	1.391	0.76
	Boosted	0.325	0.478	0.494	0.43	0.499	0.524	2.204	2.132	1.729	1.954	2.017	2.017
	Pre-Infestation	0.165	0.272	0.251	0.087	0.136	0.148	2.457	1.929	1.158	2.256	1.925	1.863
	Post-Instation	0.194	0.282	0.386	0.167	0.165	0.174	2.843	2.726	1.718	1.825	1.788	1.064

## Sheet: 24hr SG extract vs IgG
Salivary gland extract of 24 hour fed A. americanum reacted against IgG extracted from the cattle serum immunized with A. americanum phage cDNA library
Round 1
Plate layout
		1°Ab Concentration (ug/ml)						1°Ab Concentration (ug/ml)
		20	10	5	2.5	1.25	0.625	20	10	5	2.5	1.25	0.625
	A
	B			Pre Immune							Primed
	C
	D
	E			Boost							Pre Infested
	F
	G			Post Infested						Post Infested
	H							1°Ab control		No protein control		2°Ab control
482- Control															485- Phage + Adjuvant														481- Phage w/o Adjuvant
		1	2	3	4	5	6	7	8	9	10	11	12			1	2	3	4	5	6	7	8	9	10	11	12			1	2	3	4	5	6	7	8	9	10	11	12
	A	0.658	0.516	0.359	0.236	0.155	0.1	0.862	0.718	0.582	0.428	0.297	0.211		A	0.451	0.299	0.194	0.126	0.093	0.072	0.854	0.568	0.339	0.206	0.131	0.087		A	0.973	0.686	0.47	0.33	0.231	0.172	0.77	0.588	0.433	0.287	0.221	0.168
	B	0.607	0.476	0.334	0.212	0.143	0.097	0.824	0.657	0.536	0.397	0.279	0.19		B	0.444	0.302	0.196	0.131	0.098	0.072	0.875	0.572	0.341	0.209	0.131	0.087		B	0.93	0.66	0.466	0.33	0.238	0.174	0.797	0.612	0.431	0.31	0.229	0.155
	C	0.552	0.447	0.314	0.206	0.135	0.091	0.767	0.642	0.522	0.369	0.27	0.175		C	0.461	0.314	0.2	0.133	0.095	0.072	0.899	0.577	0.345	0.217	0.138	0.088		C	0.94	0.675	0.478	0.321	0.238	0.175	0.803	0.604	0.444	0.321	0.228	0.162
	D	0.644	0.558	0.453	0.341	0.242	0.157	0.64	0.496	0.349	0.238	0.157	0.107		D	0.805	0.52	0.335	0.208	0.133	0.097	0.815	0.528	0.32	0.197	0.127	0.087		D	1.161	0.787	0.557	0.357	0.24	0.162	1.53	1.14	0.727	0.47	0.274	0.161
	E	0.577	0.506	0.408	0.322	0.227	0.153	0.565	0.443	0.328	0.229	0.142	0.094		E	0.825	0.548	0.351	0.215	0.138	0.101	0.85	0.556	0.335	0.199	0.127	0.088		E	1.233	0.836	0.56	0.353	0.239	0.162	1.576	1.142	0.768	0.472	0.278	0.169
	F	0.514	0.448	0.359	0.272	0.202	0.136	0.514	0.401	0.294	0.201	0.135	0.095		F	0.815	0.55	0.346	0.213	0.138	0.102	0.371	0.564	0.334	0.205	0.132	0.084		F	1.259	0.867	0.581	0.373	0.248	0.165	1.569	1.159	0.761	0.481	0.282	0.165
	G	0.519	0.479	0.377	0.275	0.201	0.128	0.636	0.489	0.38	0.284	0.199	0.123		G	1.666	1.243	0.846	0.523	0.329	0.199	1.66	1.283	0.844	0.538	0.335	0.186		G	2.29	2.003	1.597	1.095	0.778	0.482	2.287	2.042	1.564	1.162	0.75	0.444
	H	0.427	0.39	0.33	0.23	0.167	0.112	0.035	0.036	0.039	0.043	0.045	0.048		H	1.601	1.236	0.818	0.514	0.312	0.195	0.046	0.046	0.045	0.043	0.053	0.053		H	2.192	1.949	1.556	1.126	0.754	0.49	0.048	0.047	0.043	0.044	0.058	0.06
483- Control															486- Phage + Adjuvant														484- Phage w/o Adjuvant
		1	2	3	4	5	6	7	8	9	10	11	12			1	2	3	4	5	6	7	8	9	10	11	12			1	2	3	4	5	6	7	8	9	10	11	12
	A	0.483	0.381	0.261	0.183	0.123	0.09	0.695	0.514	0.363	0.234	0.155	0.1		A	0.726	0.523	0.345	0.223	0.147	0.103	0.851	0.567	0.387	0.248	0.167	0.104		A	0.926	0.618	0.384	0.253	0.161	0.115	0.946	0.642	0.386	0.246	0.148	0.103
	B	0.502	0.381	0.253	0.174	0.121	0.087	0.678	0.506	0.351	0.226	0.148	0.104		B	0.725	0.51	0.354	0.217	0.148	0.103	0.862	0.589	0.393	0.261	0.163	0.111		B	0.935	0.613	0.406	0.261	0.166	0.118	0.982	0.65	0.405	0.243	0.15	0.103
	C	0.487	0.358	0.236	0.17	0.118	0.086	0.652	0.487	0.342	0.225	0.149	0.103		C	0.757	0.529	0.347	0.229	0.149	0.107	0.895	0.605	0.407	0.264	0.171	0.108		C	0.955	0.63	0.405	0.264	0.175	0.118	1.03	0.677	0.41	0.267	0.151	0.125
	D	0.741	0.635	0.457	0.308	0.194	0.128	0.688	0.55	0.386	0.276	0.181	0.127		D	2.561	2.057	1.506	0.952	0.596	0.344	2.503	1.912	1.388	0.922	0.605	0.264		D	1.07	0.706	0.437	0.264	0.167	0.115	0.673	0.414	0.247	0.156	0.11	0.083
	E	0.717	0.607	0.439	0.29	0.188	0.127	0.657	0.533	0.387	0.268	0.176	0.122		E	2.483	2.001	1.533	0.997	0.612	0.346	2.292	1.977	1.411	0.902	0.567	0.252		E	1.065	0.692	0.441	0.27	0.171	0.12	0.682	0.421	0.243	0.155	0.106	0.085
	F	0.482	0.599	0.418	0.283	0.188	0.12	0.633	0.522	0.379	0.259	0.175	0.156		F	2.523	2.069	1.523	1.002	0.623	0.364	2.369	2.046	1.391	0.979	0.564	0.273		F	1.117	0.706	0.446	0.273	0.171	0.121	0.697	0.413	0.254	0.166	0.11	0.082
	G	0.5	0.525	0.396	0.306	0.228	0.152	0.646	0.523	0.405	0.309	0.226	0.115		G	2.607	2.317	1.776	1.244	0.862	0.534	2.607	2.234	1.782	1.277	0.889	0.452		G	2.086	1.704	1.337	0.897	0.592	0.353	2.25	1.8	1.331	0.899	0.567	0.312
	H	0.433	0.463	0.353	0.262	0.203	0.14	0.048	0.048	0.062	0.048	0.053	0.055		H	2.48	2.23	1.759	1.271	0.826	0.521	0.046	0.047	0.043	0.043	0.057	0.06		H	2.248	1.897	1.448	1.033	0.64	0.384	0.059	0.053	0.113	0.132	0.065	0.081
Round 2
Plate layout
		1°Ab Concentration (ug/ml)						1°Ab Concentration (ug/ml)
		20	10	5	2.5	1.25	0.625	20	10	5	2.5	1.25	0.625
	A
	B			Pre Immune							Primed
	C
	D
	E			Boost							Pre Infested
	F
	G			Post Infested						Post Infested
	H							1°Ab control		No protein control		2°Ab control
	576- Control																578- Control
			1	2	3	4	5	6	7	8	9	10	11	12				1	2	3	4	5	6	7	8	9	10	11	12
		A	0.136	0.079	0.069	0.072	0.069	0.061	0.082	0.07	0.065	0.07	0.066	0.062			A	0.107	0.087	0.081	0.065	0.073	0.079	0.137	0.095	0.078	0.081	0.08	0.067
		B	0.085	0.072	0.061	0.063	0.09	0.059	0.072	0.064	0.062	0.057	0.057	0.057			B	0.094	0.071	0.065	0.061	0.059	0.058	0.091	0.076	0.076	0.066	0.066	0.062
		C	0.085	0.075	0.061	0.06	0.058	0.058	0.07	0.065	0.063	0.058	0.06	0.054			C	0.085	0.072	0.063	0.06	0.058	0.058	0.092	0.077	0.07	0.063	0.066	0.066
		D	0.089	0.123	0.065	0.059	0.059	0.058	0.074	0.072	0.076	0.073	0.1	0.134			D	0.119	0.124	0.096	0.061	0.058	0.099	0.136	0.107	0.097	0.088	0.072	0.187
		E	0.084	0.075	0.063	0.056	0.054	0.066	0.08	0.063	0.06	0.06	0.058	0.054			E	0.114	0.07	0.065	0.059	0.061	0.058	0.141	0.1	0.089	0.079	0.07	0.068
		F	0.087	0.075	0.065	0.055	0.057	0.057	0.08	0.065	0.059	0.057	0.06	0.058			F	0.089	0.075	0.069	0.058	0.059	0.059	0.163	0.101	0.107	0.082	0.074	0.071
		G	0.128	0.111	0.079	0.067	0.063	0.06	0.122	0.086	0.071	0.091	0.059	0.153			G	0.293	0.237	0.142	0.109	0.089	0.1	0.273	0.171	0.13	0.109	0.1	0.249
		H	0.135	0.103	0.082	0.064	0.081	0.112	0.054	0.044	0.068	0.072	0.071	0.118			H	0.381	0.238	0.146	0.117	0.095	0.1	0.045	0.044	0.076	0.057	0.203	0.092
	579- Phage + Adjuvant																582- Phage + Adjuvant
			1	2	3	4	5	6	7	8	9	10	11	12				1	2	3	4	5	6	7	8	9	10	11	12
		A	0.245	0.187	0.249	0.342	0.193	0.194	0.298	0.133	0.216	0.139	0.249	0.513			A	0.398	0.362	0.189	0.211	0.305	0.493	0.201	0.4	0.16	0.335	0.12	0.239
		B	0.246	0.143	0.107	0.087	0.078	0.079	0.127	0.102	0.112	0.09	0.089	0.102			B	0.155	0.11	0.088	0.088	0.077	0.078	0.125	0.11	0.112	0.095	0.09	0.091
		C	0.241	0.144	0.099	0.085	0.078	0.074	0.131	0.109	0.101	0.088	0.092	0.093			C	0.142	0.103	0.081	0.078	0.074	0.079	0.12	0.108	0.105	0.091	0.09	0.087
		D	0.32	0.219	0.141	0.139	0.098	0.127	0.308	0.173	0.166	0.138	0.115	0.196			D	0.321	0.161	0.127	0.097	0.096	0.115	0.165	0.144	0.134	0.106	0.102	0.136
		E	0.284	0.185	0.14	0.097	0.095	0.085	0.254	0.139	0.149	0.133	0.112	0.094			E	0.22	0.152	0.12	0.088	0.083	0.083	0.178	0.109	0.114	0.096	0.099	0.085
		F	0.309	0.206	0.135	0.109	0.099	0.093	0.389	0.173	0.156	0.137	0.12	0.097			F	0.22	0.149	0.122	0.097	0.086	0.082	0.188	0.126	0.113	0.103	0.096	0.084
		G	0.527	0.421	0.239	0.174	0.133	0.25	0.642	0.285	0.238	0.207	0.158	0.117			G	0.74	0.542	0.374	0.321	0.204	0.177	0.7	0.475	0.369	0.294	0.222	0.148
		H	0.962	0.489	0.27	0.198	0.139	0.346	0.054	0.043	0.108	0.086	0.111	0.144			H	0.895	0.605	0.401	0.568	0.261	0.196	0.043	0.052	0.079	0.072	0.1	0.101

## Sheet: 48hr SG extract vs IgG
Salivary gland extract of 48 hour fed A. americanum reacted against IgG extracted from the cattle serum immunized with A. americanum phage cDNA library
Round 1
Plate layout
		1°Ab Concentration (ug/ml)						1°Ab Concentration (ug/ml)
		20	10	5	2.5	1.25	0.625	20	10	5	2.5	1.25	0.625
	A
	B			Pre Immune							Primed
	C
	D
	E			Boost							Pre Infested
	F
	G			Post Infested						Post Infested
	H							1°Ab control		No protein control		2°Ab control
482- Control															485- Phage + Adjuvant														481- Phage w/o Adjuvant
		1	2	3	4	5	6	7	8	9	10	11	12			1	2	3	4	5	6	7	8	9	10	11	12			1	2	3	4	5	6	7	8	9	10	11	12
	A	0.982	0.748	0.469	0.258	0.169	0.115	1.65	1.436	1.091	0.656	0.436	0.232		A	0.232	0.164	0.119	0.086	0.076	0.07	0.744	0.465	0.295	0.181	0.122	0.111		A	0.476	0.312	0.216	0.157	0.121	0.094	0.506	0.372	0.28	0.193	0.151	0.116
	B	0.984	0.685	0.413	0.254	0.158	0.108	1.544	1.295	1.028	0.67	0.389	0.249		B	0.247	0.172	0.126	0.094	0.078	0.069	0.761	0.475	0.306	0.187	0.121	0.097		B	0.447	0.31	0.213	0.156	0.116	0.095	0.506	0.39	0.268	0.198	0.146	0.115
	C	0.933	0.67	0.414	0.25	0.163	0.107	1.442	1.261	0.984	0.666	0.394	0.221		C	0.264	0.175	0.127	0.091	0.076	0.07	0.77	0.49	0.294	0.179	0.121	0.092		C	0.461	0.301	0.216	0.151	0.121	0.094	0.498	0.37	0.274	0.197	0.147	0.116
	D	1.153	1.104	0.848	0.521	0.334	0.203	1.175	0.917	0.532	0.351	0.215	0.128		D	0.542	0.385	0.253	0.166	0.116	0.088	0.722	0.454	0.296	0.188	0.125	0.092		D	0.872	0.552	0.367	0.224	0.148	0.106	1.06	0.701	0.454	0.298	0.181	0.127
	E	1.331	1.121	0.879	0.562	0.322	0.209	1.205	0.902	0.582	0.349	0.21	0.129		E	0.541	0.386	0.251	0.163	0.121	0.09	0.697	0.481	0.295	0.183	0.123	0.093		E	0.86	0.562	0.366	0.222	0.144	0.108	1.018	0.718	0.464	0.288	0.178	0.119
	F	1.31	1.1	0.862	0.54	0.341	0.21	1.159	0.875	0.574	0.354	0.22	0.139		F	0.519	0.383	0.242	0.158	0.114	0.088	0.729	0.465	0.294	0.19	0.125	0.093		F	0.891	0.562	0.371	0.226	0.155	0.111	1.029	0.72	0.461	0.288	0.187	0.12
	G	1.434	1.196	0.886	0.544	0.342	0.203	1.434	1.189	0.899	0.589	0.346	0.219		G	1.355	1.061	0.776	0.471	0.304	0.193	1.528	1.159	0.801	0.513	0.318	0.198		G	1.622	1.401	1.031	0.707	0.462	0.282	1.595	1.383	1.012	0.713	0.458	0.292
	H	1.232	1.051	0.791	0.503	0.306	0.186	0.047	0.045	0.049	0.053	0.06	0.082		H	1.288	1.007	0.694	0.439	0.284	0.179	0.043	0.047	0.11	0.105	0.057	0.062		H	1.529	1.264	1.002	0.67	0.419	0.267	0.044	0.044	0.061	0.061	0.054	0.055
483- Control															486- Phage + Adjuvant														484- Phage w/o Adjuvant
		1	2	3	4	5	6	7	8	9	10	11	12			1	2	3	4	5	6	7	8	9	10	11	12			1	2	3	4	5	6	7	8	9	10	11	12
	A	0.333	0.236	0.163	0.126	0.095	0.08	0.702	0.498	0.321	0.205	0.145	0.086		A	0.383	0.263	0.173	0.117	0.092	0.073	0.604	0.404	0.265	0.173	0.122	0.094		A	0.669	0.445	0.286	0.182	0.124	0.089	0.819	0.534	0.334	0.2	0.133	0.101
	B	0.309	0.249	0.181	0.127	0.1	0.082	0.715	0.501	0.327	0.219	0.144	0.104		B	0.392	0.27	0.177	0.119	0.092	0.075	0.599	0.406	0.275	0.18	0.123	0.091		B	0.645	0.441	0.273	0.177	0.129	0.092	0.821	0.557	0.334	0.205	0.128	0.097
	C	0.323	0.249	0.172	0.12	0.094	0.083	0.722	0.519	0.321	0.215	0.141	0.105		C	0.389	0.25	0.171	0.114	0.086	0.07	0.568	0.383	0.266	0.182	0.126	0.089		C	0.647	0.438	0.281	0.181	0.12	0.092	0.794	0.534	0.323	0.198	0.129	0.091
	D	0.702	0.563	0.373	0.231	0.158	0.114	0.655	0.459	0.292	0.187	0.128	0.102		D	1.655	1.089	0.835	0.68	0.432	0.264	1.274	0.949	0.657	0.399	0.338	0.145		D	0.769	0.512	0.328	0.209	0.14	0.099	0.58	0.371	0.224	0.147	0.099	0.083
	E	0.672	0.566	0.391	0.241	0.158	0.109	0.633	0.445	0.278	0.182	0.123	0.096		E	1.685	1.2	0.785	0.672	0.445	0.255	1.363	0.961	0.679	0.43	0.269	0.151		E	0.741	0.512	0.311	0.206	0.135	0.1	0.595	0.387	0.228	0.147	0.1	0.082
	F	0.772	0.59	0.382	0.235	0.156	0.111	0.645	0.439	0.284	0.191	0.133	0.098		F	1.608	1.234	0.863	0.553	0.364	0.21	1.629	1.014	0.671	0.366	0.229	0.175		F	0.743	0.505	0.323	0.209	0.136	0.098	0.579	0.366	0.223	0.14	0.099	0.081
	G	0.665	0.505	0.399	0.264	0.184	0.134	0.645	0.505	0.393	0.28	0.186	0.134		G	1.553	1.178	0.84	0.538	0.36	0.218	1.573	1.176	0.792	0.589	0.436	0.23		G	1.353	1.172	0.901	0.584	0.387	0.254	1.34	1.18	0.884	0.59	0.38	0.242
	H	0.496	0.414	0.359	0.253	0.183	0.132	0.045	0.053	0.045	0.047	0.064	0.068		H	1.542	1.117	0.791	0.523	0.345	0.216	0.044	0.044	0.127	0.134	0.058	0.061		H	1.343	1.183	0.911	0.594	0.375	0.243	0.044	0.045	0.059	0.063	0.058	0.06
Round 2
Plate layout
		1°Ab Concentration (ug/ml)						1°Ab Concentration (ug/ml)
		20	10	5	2.5	1.25	0.625	20	10	5	2.5	1.25	0.625
	A
	B			Pre Immune							Primed
	C
	D
	E			Boost							Pre Infested
	F
	G			Post Infested						Post Infested
	H							1°Ab control		No protein control		2°Ab control
	576- Control																578- Control
			1	2	3	4	5	6	7	8	9	10	11	12				1	2	3	4	5	6	7	8	9	10	11	12
		A	0.129	0.113	0.099	0.088	0.089	0.088	0.148	0.116	0.098	0.097	0.086	0.084			A	0.161	0.128	0.108	0.108	0.095	0.103	0.166	0.127	0.106	0.1	0.096	0.088
		B	0.124	0.098	0.092	0.086	0.08	0.076	0.121	0.1	0.097	0.086	0.085	0.083			B	0.147	0.104	0.097	0.087	0.085	0.083	0.136	0.117	0.103	0.09	0.088	0.087
		C	0.123	0.105	0.088	0.081	0.082	0.076	0.108	0.096	0.09	0.086	0.084	0.08			C	0.146	0.098	0.095	0.082	0.079	0.078	0.136	0.106	0.097	0.087	0.084	0.086
		D	0.136	0.118	0.092	0.082	0.078	0.081	0.141	0.111	0.1	0.086	0.086	0.077			D	0.136	0.107	0.09	0.081	0.073	0.077	0.213	0.154	0.138	0.109	0.102	0.09
		E	0.128	0.111	0.09	0.081	0.077	0.078	0.143	0.106	0.093	0.085	0.082	0.08			E	0.138	0.106	0.087	0.076	0.082	0.078	0.206	0.124	0.143	0.11	0.101	0.093
		F	0.127	0.109	0.088	0.08	0.077	0.077	0.13	0.104	0.098	0.049	0.05	0.08			F	0.131	0.112	0.089	0.079	0.079	0.078	0.216	0.14	0.131	0.114	0.103	0.093
		G	0.195	0.144	0.108	0.089	0.084	0.085	0.195	0.138	0.107	0.093	0.088	0.088			G	0.395	0.291	0.184	0.13	0.112	0.095	0.357	0.206	0.154	0.147	0.118	0.093
		H	0.164	0.157	0.122	0.096	0.094	0.089	0.045	0.045	0.049	0.051	0.081	0.085			H	0.498	0.307	0.199	0.15	0.119	0.102	0.045	0.044	0.049	0.051	0.077	0.081
	579- Phage + Adjuvant																582- Phage + Adjuvant
			1	2	3	4	5	6	7	8	9	10	11	12				1	2	3	4	5	6	7	8	9	10	11	12
		A	0.284	0.163	0.141	0.12	0.107	0.112	0.213	0.15	0.125	0.119	0.105	0.094			A	0.155	0.135	0.114	0.111	0.1	0.112	0.165	0.149	0.123	0.123	0.116	0.106
		B	0.24	0.148	0.119	0.105	0.103	0.088	0.185	0.138	0.125	0.104	0.103	0.103			B	0.143	0.103	0.105	0.092	0.087	0.086	0.134	0.114	0.109	0.1	0.102	0.108
		C	0.2	0.142	0.113	0.096	0.088	0.087	0.176	0.128	0.114	0.101	0.097	0.098			C	0.144	0.106	0.101	0.086	0.086	0.083	0.128	0.107	0.096	0.097	0.095	0.104
		D	0.264	0.186	0.127	0.103	0.093	0.091	0.309	0.183	0.145	0.123	0.109	0.124			D	0.217	0.158	0.13	0.106	0.089	0.086	0.178	0.127	0.115	0.114	0.103	0.104
		E	0.255	0.17	0.13	0.104	0.099	0.104	0.297	0.179	0.145	0.115	0.109	0.099			E	0.201	0.148	0.12	0.108	0.107	0.093	0.178	0.128	0.117	0.11	0.105	0.1
		F	0.27	0.181	0.125	0.096	0.094	0.094	0.377	0.181	0.147	0.112	0.105	0.116			F	0.196	0.154	0.12	0.094	0.094	0.09	0.183	0.124	0.12	0.109	0.11	0.108
		G	0.612	0.317	0.193	0.124	0.136	0.104	0.576	0.243	0.209	0.161	0.126	0.099			G	0.677	0.525	0.353	0.262	0.221	0.181	0.672	0.454	0.37	0.311	0.239	0.206
		H	0.598	0.344	0.193	0.153	0.119	0.11	0.048	0.049	0.052	0.054	0.09	0.093			H	0.856	0.568	0.396	0.302	0.233	0.195	0.211	0.045	0.055	0.059	0.097	0.105

## Sheet: 72hr SG extract vs IgG
Salivary gland extract of 72 hour fed A. americanum reacted against IgG extracted from the cattle serum immunized with A. americanum phage cDNA library
Round 1
Plate layout
		1°Ab Concentration (ug/ml)						1°Ab Concentration (ug/ml)
		20	10	5	2.5	1.25	0.625	20	10	5	2.5	1.25	0.625
	A
	B			Pre Immune							Primed
	C
	D
	E			Boost							Pre Infested
	F
	G			Post Infested						Post Infested
	H							1°Ab control		No protein control		2°Ab control
	482- Control															485- Phage + Adjuvant														481- Phage w/o Adjuvant
		1	2	3	4	5	6	7	8	9	10	11	12				1	2	3	4	5	6	7	8	9	10	11	12			1	2	3	4	5	6	7	8	9	10	11	12
	A	0.548	0.374	0.263	0.141	0.098	0.075	0.766	0.631	0.568	0.4	0.262	0.13			A	0.249	0.176	0.121	0.091	0.075	0.071	0.655	0.416	0.263	0.157	0.109	0.074		A	0.272	0.211	0.201	0.107	0.094	0.075	0.384	0.279	0.209	0.154	0.117	0.097
	B	0.494	0.349	0.222	0.144	0.095	0.071	0.693	0.623	0.471	0.337	0.222	0.133			B	0.251	0.184	0.129	0.096	0.078	0.069	0.685	0.441	0.275	0.172	0.115	0.083		B	0.28	0.205	0.151	0.112	0.091	0.075	0.369	0.285	0.212	0.161	0.119	0.103
	C	0.448	0.29	0.197	0.124	0.085	0.065	0.6	0.494	0.372	0.292	0.185	0.109			C	0.267	0.198	0.128	0.098	0.089	0.069	0.735	0.469	0.27	0.173	0.118	0.083		C	0.267	0.211	0.151	0.116	0.092	0.074	0.397	0.271	0.217	0.158	0.124	0.099
	D	0.611	0.49	0.372	0.229	0.155	0.098	0.489	0.345	0.235	0.159	0.109	0.073			D	0.591	0.45	0.296	0.194	0.131	0.099	0.734	0.472	0.286	0.185	0.125	0.091		D	0.689	0.496	0.308	0.184	0.127	0.091	0.896	0.592	0.368	0.237	0.145	0.107
	E	0.578	0.476	0.372	0.227	0.15	0.095	0.446	0.316	0.226	0.159	0.105	0.067			E	0.611	0.463	0.294	0.189	0.131	0.1	0.739	0.492	0.296	0.19	0.126	0.093		E	0.709	0.53	0.318	0.196	0.132	0.095	0.995	0.631	0.394	0.239	0.172	0.106
	F	0.445	0.372	0.297	0.195	0.128	0.085	0.386	0.284	0.2	0.134	0.089	0.063			F	0.578	0.454	0.289	0.188	0.137	0.098	0.767	0.493	0.305	0.193	0.13	0.092		F	0.735	0.529	0.338	0.196	0.13	0.099	0.999	0.651	0.383	0.276	0.171	0.111
	G	0.465	0.37	0.272	0.183	0.119	0.08	0.453	0.378	0.253	0.173	0.117	0.075			G	1.29	1.074	0.753	0.493	0.301	0.201	1.544	1.164	0.786	0.502	0.343	0.191		G	1.417	1.265	0.942	0.659	0.434	0.255	1.517	1.23	0.919	0.644	0.39	0.275
	H	0.42	0.324	0.254	0.159	0.106	0.077	0.041	0.041	0.058	0.071	0.044	0.044			H	1.139	0.857	0.669	0.441	0.27	0.174	0.044	0.046	0.074	0.077	0.059	0.061		H	1.636	1.392	1.039	0.67	0.448	0.275	0.043	0.035	0.054	0.053	0.043	0.061
	483- Control															486- Phage + Adjuvant														484- Phage w/o Adjuvant
		1	2	3	4	5	6	7	8	9	10	11	12				1	2	3	4	5	6	7	8	9	10	11	12			1	2	3	4	5	6	7	8	9	10	11	12
	A	0.262	0.193	0.131	0.099	0.082	0.067	0.552	0.372	0.231	0.153	0.105	0.061			A	0.436	0.296	0.187	0.124	0.091	0.076	0.618	0.429	0.261	0.174	0.122	0.082		A	0.488	0.349	0.232	0.141	0.1	0.08	0.628	0.414	0.264	0.163	0.11	0.075
	B	0.246	0.192	0.149	0.095	0.076	0.066	0.547	0.365	0.246	0.162	0.107	0.076			B	0.446	0.316	0.196	0.134	0.096	0.078	0.636	0.443	0.282	0.192	0.125	0.093		B	0.516	0.366	0.238	0.149	0.107	0.082	0.643	0.449	0.267	0.166	0.128	0.08
	C	0.254	0.18	0.129	0.092	0.074	0.066	0.505	0.342	0.234	0.155	0.101	0.074			C	0.461	0.32	0.214	0.136	0.1	0.081	0.676	0.461	0.31	0.196	0.132	0.094		C	0.533	0.362	0.235	0.152	0.107	0.081	0.653	0.444	0.277	0.172	0.112	0.076
	D	0.574	0.387	0.268	0.171	0.114	0.08	0.435	0.313	0.202	0.145	0.094	0.07			D	1.606	1.447	0.946	0.574	0.327	0.212	1.697	1.191	0.745	0.433	0.263	0.156		D	0.661	0.461	0.262	0.183	0.124	0.092	0.487	0.311	0.192	0.127	0.093	0.069
	E	0.555	0.381	0.259	0.163	0.149	0.083	0.454	0.31	0.201	0.128	0.096	0.069			E	1.591	1.497	0.938	0.571	0.344	0.208	1.722	1.182	0.73	0.431	0.26	0.156		E	0.648	0.437	0.265	0.181	0.125	0.09	0.482	0.314	0.198	0.119	0.092	0.069
	F	0.519	0.365	0.245	0.153	0.105	0.081	0.431	0.285	0.192	0.129	0.091	0.069			F	1.583	1.461	0.954	0.576	0.346	0.206	1.651	1.244	0.76	0.433	0.259	0.16		F	0.686	0.47	0.273	0.194	0.124	0.093	0.491	0.326	0.194	0.128	0.092	0.075
	G	0.407	0.306	0.234	0.159	0.118	0.09	0.419	0.321	0.224	0.18	0.126	0.085			G	1.582	1.4	0.933	0.602	0.394	0.262	1.872	1.393	0.946	0.64	0.378	0.211		G	1.316	1.168	0.89	0.604	0.408	0.286	1.316	1.096	0.865	0.615	0.393	0.259
	H	0.362	0.239	0.216	0.145	0.111	0.086	0.047	0.047	0.049	0.048	0.053	0.052			H	1.27	0.884	0.763	0.487	0.324	0.203	0.044	0.044	0.106	0.11	0.057	0.061		H	1.228	1.001	0.831	0.573	0.389	0.263	0.045	0.045	0.053	0.051	0.059	0.062
Round 2
		576-Control			578-Control			579-Phage+Adjuvant			582-Phage+Adjuvant
	1st Dose	0	0	0	0.081	0	0.012	0.405	0.407	0.445	0.455	0.415	0.431
	2nd Dose	0.228	0.213	0.305	0.205	0.31	0.339	0.642	0.608	0.636	0.683	0.672	0.672
	Pre Infestation	0	0	0	0.024	0.073	0.054	1.281	1.302	1.456	1.617	1.532	1.684
	Post Infestation	0.182	0.171	0.171	0.205	0.31	0.339	1.689	1.589	1.727	1.606	1.627	1.685

## Sheet: 96hr SG extract vs IgG
Salivary gland extract of 96 hour fed A. americanum reacted against IgG extracted from the cattle serum immunized with A. americanum phage cDNA library
Round 1
Plate layout
		1°Ab Concentration (ug/ml)						1°Ab Concentration (ug/ml)
		20	10	5	2.5	1.25	0.625	20	10	5	2.5	1.25	0.625
	A
	B			Pre Immune							Primed
	C
	D
	E			Boost							Pre Infested
	F
	G			Post Infested						Post Infested
	H							1°Ab control		No protein control		2°Ab control
482- Control															485- Phage + Adjuvant																481- Phage w/o Adjuvant
		1	2	3	4	5	6	7	8	9	10	11	12				1	2	3	4	5	6	7	8	9	10	11	12					1	2	3	4	5	6	7	8	9	10	11	12
	A	0.439	0.339	0.228	0.145	0.096	0.073	0.636	0.576	0.464	0.328	0.235	0.133			A	0.183	0.127	0.091	0.072	0.061	0.057	0.558	0.345	0.204	0.13	0.09	0.085				A	0.204	0.143	0.111	0.079	0.068	0.062	0.244	0.184	0.135	0.101	0.082	0.062
	B	0.391	0.341	0.219	0.142	0.095	0.071	0.646	0.573	0.461	0.333	0.218	0.138			B	0.177	0.124	0.09	0.07	0.06	0.056	0.544	0.338	0.202	0.129	0.088	0.07				B	0.208	0.145	0.102	0.08	0.068	0.061	0.237	0.182	0.133	0.102	0.081	0.062
	C	0.381	0.325	0.214	0.135	0.091	0.071	0.613	0.513	0.425	0.322	0.218	0.13			C	0.178	0.128	0.093	0.07	0.06	0.056	0.57	0.34	0.212	0.134	0.091	0.068				C	0.211	0.148	0.103	0.08	0.069	0.061	0.245	0.185	0.137	0.105	0.083	0.062
	D	0.509	0.484	0.4	0.28	0.181	0.12	0.522	0.414	0.284	0.197	0.127	0.091			D	0.444	0.318	0.206	0.133	0.107	0.072	0.543	0.354	0.215	0.142	0.096	0.07				D	0.504	0.337	0.216	0.129	0.094	0.072	0.57	0.431	0.255	0.169	0.115	0.072
	E	0.481	0.453	0.357	0.273	0.18	0.123	0.487	0.388	0.289	0.193	0.125	0.082			E	0.443	0.314	0.2	0.135	0.092	0.073	0.553	0.353	0.223	0.14	0.096	0.071				E	0.511	0.346	0.212	0.134	0.092	0.073	0.613	0.44	0.272	0.171	0.118	0.074
	F	0.452	0.444	0.368	0.259	0.183	0.119	0.461	0.384	0.281	0.184	0.12	0.082			F	0.459	0.325	0.21	0.135	0.093	0.073	0.553	0.353	0.22	0.144	0.097	0.069				F	0.532	0.354	0.227	0.135	0.098	0.075	0.626	0.459	0.28	0.18	0.114	0.078
	G	0.512	0.502	0.381	0.25	0.165	0.108	0.569	0.488	0.385	0.272	0.171	0.11			G	1.17	0.96	0.632	0.389	0.257	0.165	1.255	0.948	0.626	0.408	0.262	0.154				G	1.022	0.898	0.695	0.477	0.305	0.188	0.991	0.894	0.685	0.479	0.303	0.153
	H	0.47	0.413	0.346	0.227	0.158	0.106	0.047	0.047	0.048	0.048	0.051	0.054			H	1.07	0.888	0.62	0.379	0.25	0.161	0.045	0.045	0.06	0.061	0.052	0.064				H	1.021	0.826	0.662	0.443	0.289	0.187	0.044	0.044	0.05	0.051	0.052	0.05
483- Control															486- Phage + Adjuvant																484- Phage w/o Adjuvant
		1	2	3	4	5	6	7	8	9	10	11	12				1	2	3	4	5	6	7	8	9	10	11	12					1	2	3	4	5	6	7	8	9	10	11	12
	A	0.127	0.111	0.082	0.064	0.058	0.055	0.285	0.215	0.145	0.101	0.074	0.064			A	0.305	0.193	0.127	0.086	0.069	0.058	0.464	0.296	0.182	0.126	0.091	0.085				A	0.333	0.222	0.145	0.096	0.08	0.061	0.462	0.289	0.177	0.112	0.081	0.059
	B	0.117	0.107	0.083	0.065	0.057	0.054	0.263	0.197	0.135	0.097	0.072	0.062			B	0.301	0.2	0.126	0.087	0.067	0.059	0.472	0.301	0.195	0.128	0.089	0.073				B	0.34	0.221	0.147	0.097	0.075	0.062	0.462	0.296	0.187	0.12	0.082	0.058
	C	0.118	0.106	0.081	0.067	0.058	0.055	0.248	0.192	0.134	0.096	0.072	0.061			C	0.295	0.201	0.129	0.089	0.066	0.057	0.476	0.304	0.192	0.13	0.092	0.066				C	0.347	0.23	0.158	0.099	0.075	0.065	0.471	0.309	0.19	0.119	0.083	0.059
	D	0.223	0.214	0.175	0.108	0.083	0.07	0.214	0.172	0.122	0.089	0.069	0.061			D	1.646	1.361	0.905	0.555	0.327	0.188	1.709	1.174	0.744	0.432	0.253	0.152				D	0.505	0.309	0.189	0.128	0.089	0.067	0.394	0.239	0.149	0.097	0.074	0.058
	E	0.18	0.182	0.132	0.089	0.065	0.057	0.177	0.134	0.1	0.074	0.058	0.052			E	1.606	1.329	0.846	0.535	0.319	0.19	1.65	1.165	0.737	0.425	0.252	0.154				E	0.504	0.323	0.19	0.131	0.089	0.069	0.386	0.242	0.148	0.097	0.074	0.056
	F	0.174	0.167	0.122	0.087	0.066	0.055	0.154	0.125	0.094	0.074	0.058	0.051			F	1.675	1.402	0.887	0.544	0.325	0.2	1.732	1.226	0.743	0.457	0.267	0.148				F	0.527	0.332	0.194	0.135	0.091	0.071	0.402	0.246	0.149	0.1	0.074	0.062
	G	0.148	0.133	0.098	0.08	0.066	0.057	0.157	0.123	0.097	0.078	0.067	0.058			G	1.681	1.378	0.865	0.528	0.341	0.214	1.752	1.247	0.859	0.56	0.346	0.211				G	1.114	0.898	0.689	0.45	0.29	0.198	1.109	0.925	0.683	0.455	0.297	0.17
	H	0.129	0.117	0.095	0.076	0.065	0.057	0.056	0.057	0.047	0.048	0.045	0.046			H	1.441	1.289	0.842	0.531	0.33	0.221	0.057	0.037	0.142	0.143	0.06	0.07				H	1.034	0.949	0.719	0.48	0.31	0.208	0.044	0.045	0.061	0.047	0.054	0.059
Round 2
		576-Control			578-Control			579-Phage+Adjuvant			582-Phage+Adjuvant
	1st Dose	0.021	0.043	0.024	0.081	0	0.012	0.48	0.458	0.477	0.582	0.501	0.513
	2nd Dose	0.228	0.213	0.305	0.205	0.31	0.339	0.729	0.714	0.806	0.706	0.811	0.84
	Pre Infestation	0.046	0.086	0.07	0.024	0.073	0.054	1.638	1.664	1.609	1.736	1.564	1.586
	Post Infestation	0.162	0.15	0.149	0.105	0.131	0.139	1.68	1.808	1.695	1.71	1.806	1.82

## Sheet: Ag05
Ag05
Round 1	Cattle #482- Control																	Cattle #485- Phage+ Adjuvant																	Cattle #481- Phag without Adjuvant
Conc. (µg/ml)	PI			Prime			Boosted			Pre-Infested			Post Infested				Conc. (µg/ml)	PI			Prime			Boosted			Pre-Infested			Post Infested				Conc. (µg/ml)	PI			Prime			Boosted			Pre-Infested			Post Infested
20	0.094	0.084	0.085	0.086	0.084	0.094	0.107	0.104	0.098	0.209	0.221	0.209	0.356	0.354	0.362		20	0.102	0.092	0.092	0.138	0.136	0.168	0.159	0.14	0.138	0.148	0.155	0.151	0.224	0.217	0.216		20	0.061	0.064	0.061	0.277	0.262	0.266	0.482	0.341	0.378	0.465	0.474	0.459	0.688	0.707	0.697
10	0.071	0.07	0.07	0.072	0.069	0.08	0.099	0.076	0.077	0.133	0.137	0.13	0.219	0.219	0.217		10	0.075	0.076	0.073	0.095	0.093	0.113	0.101	0.104	0.1	0.104	0.099	0.102	0.215	0.137	0.137		10	0.06	0.064	0.062	0.166	0.16	0.163	0.23	0.224	0.221	0.27	0.27	0.263	0.453	0.448	0.456
5	0.064	0.062	0.063	0.064	0.064	0.068	0.072	0.067	0.068	0.096	0.094	0.093	0.137	0.135	0.136		5	0.065	0.068	0.064	0.075	0.074	0.085	0.08	0.079	0.08	0.079	0.078	0.077	0.099	0.096	0.093		5	0.061	0.065	0.062	0.116	0.122	0.128	0.187	0.152	0.14	0.163	0.166	0.163	0.271	0.267	0.258
2.5	0.055	0.059	0.051	0.05	0.057	0.064	0.074	0.062	0.061	0.075	0.074	0.074	0.097	0.097	0.095		2.5	0.056	0.059	0.051	0.067	0.063	0.072	0.069	0.07	0.069	0.072	0.066	0.066	0.151	0.073	0.075		2.5	0.064	0.065	0.067	0.087	0.079	0.098	0.114	0.105	0.098	0.109	0.113	0.118	0.16	0.154	0.156
1.25	0.063	0.057	0.058	0.052	0.058	0.063	0.06	0.06	0.067	0.065	0.065	0.065	0.075	0.077	0.075		1.25	0.057	0.058	0.052	0.056	0.06	0.065	0.063	0.068	0.061	0.061	0.059	0.074	0.064	0.066	0.065		1.25	0.062	0.066	0.064	0.076	0.071	0.079	0.08	0.082	0.078	0.087	0.09	0.089	0.108	0.104	0.101
0.625	0.058	0.058	0.057	0.058	0.057	0.061	0.062	0.072	0.058	0.061	0.06	0.06	0.067	0.065	0.066		0.625	0.054	0.055	0.057	0.057	0.052	0.059	0.061	0.057	0.058	0.057	0.058	0.057	0.062	0.064	0.063		0.625	0.063	0.065	0.064	0.07	0.068	0.072	0.082	0.077	0.07	0.078	0.079	0.076	0.088	0.081	0.081
Negative control	0.066	0.067	0.067	0.066	0.067	0.069	0.066	0.067	0.067	0.066	0.067	0.069	0.066	0.067	0.069		Negative control	0.066	0.067	0.067	0.066	0.067	0.069	0.066	0.067	0.067	0.066	0.067	0.069	0.066	0.067	0.069		Negative control	0.051	0.05	0.051	0.05	0.05	0.051	0.059	0.059	0.06	0.051	0.05	0.05	0.062	0.069	0.062
	Cattle #483- Control																	Cattle #486- Phage+ Adjuvant																	Cattle #484- Phage without Adjuvant
Conc. (µg/ml)	PI			Prime			Boosted			Pre-Infested			Post Infested				Conc. (µg/ml)	PI			Prime			Boosted			Pre-Infested			Post Infested				Conc. (µg/ml)	PI			Prime			Boosted			Pre-Infested			Post Infested
20	0.142	0.133	0.129	0.093	0.092	0.09	0.237	0.237	0.238	0.158	0.158	0.159	0.173	0.172	0.173		20	0.124	0.117	0.112	0.172	0.176	0.173	1.057	1.011	1.022	0.737	0.706	0.701	0.763	0.659	0.616		20	0.045	0.043	0.043	0.047	0.046	0.045	0.251	0.239	0.242	0.177	0.181	0.179	0.75	0.695	0.674
10	0.091	0.092	0.089	0.072	0.072	0.072	0.146	0.14	0.138	0.108	0.105	0.105	0.117	0.116	0.115		10	0.091	0.094	0.087	0.117	0.114	0.112	0.567	0.59	0.598	0.411	0.411	0.375	0.444	0.364	0.349		10	0.045	0.044	0.045	0.045	0.063	0.044	0.143	0.156	0.153	0.125	0.123	0.124	0.419	0.393	0.375
5	0.078	0.075	0.072	0.07	0.063	0.067	0.099	0.098	0.102	0.082	0.081	0.083	0.092	0.087	0.087		5	0.074	0.074	0.078	0.088	0.084	0.085	0.333	0.347	0.338	0.257	0.219	0.218	0.246	0.232	0.213		5	0.045	0.047	0.046	0.044	0.046	0.044	0.107	0.107	0.109	0.099	0.092	0.094	0.246	0.218	0.216
2.5	0.066	0.064	0.068	0.059	0.063	0.06	0.077	0.091	0.078	0.068	0.069	0.07	0.074	0.07	0.071		2.5	0.071	0.066	0.065	0.072	0.07	0.073	0.212	0.202	0.223	0.148	0.143	0.148	0.177	0.156	0.142		2.5	0.045	0.045	0.043	0.044	0.046	0.044	0.083	0.087	0.085	0.076	0.082	0.08	0.147	0.138	0.137
1.25	0.063	0.073	0.064	0.058	0.058	0.059	0.068	0.068	0.068	0.063	0.062	0.068	0.07	0.065	0.064		1.25	0.061	0.062	0.06	0.063	0.063	0.064	0.145	0.144	0.138	0.098	0.099	0.095	0.109	0.099	0.095		1.25	0.045	0.045	0.045	0.045	0.045	0.045	0.072	0.075	0.073	0.068	0.07	0.072	0.104	0.097	0.094
0.625	0.058	0.057	0.059	0.065	0.055	0.057	0.067	0.066	0.064	0.061	0.059	0.061	0.067	0.062	0.061		0.625	0.059	0.059	0.064	0.059	0.058	0.059	0.105	0.099	0.099	0.078	0.073	0.075	0.085	0.079	0.08		0.625	0.045	0.045	0.044	0.044	0.045	0.045	0.07	0.07	0.072	0.071	0.071	0.069	0.082	0.077	0.074
Negative control	0.066	0.067	0.067	0.066	0.067	0.069	0.066	0.067	0.067	0.066	0.067	0.069	0.066	0.067	0.069		Negative control	0.066	0.067	0.067	0.066	0.067	0.069	0.066	0.067	0.067	0.066	0.067	0.069	0.066	0.067	0.069		Negative control	0.045	0.044	0.045	0.046	0.047	0.047	0.047	0.048	0.048	0.048	0.048	0.049	0.055	0.045	0.045
Round 2
		576 Control			578 Control			579 Phage+Adjuvant			582 Phage+Adjuvant
	Pre Immune	0.096	0.092	0.086	0.067	0.066	0.072	0.075	0.079	0.067	0.068	0.084	0.074
	Primed	0.102	0.093	0.091	0.079	0.064	0.09	0.092	0.111	0.087	0.176	0.173	0.135
	Boosted	0.125	0.117	0.096	0.065	0.066	0.069	0.123	0.129	0.125	0.119	0.127	0.121
	Pre-Infestation	0.117	0.108	0.091	0.066	0.074	0.076	0.136	0.115	0.125	0.174	0.2	0.184
	Post-Instation	0.156	0.139	0.124	0.072	0.074	0.082	0.205	0.183	0.183	0.228	0.273	0.28

## Sheet: AAS46
AAS46
Round 1	482- Control																485- Phage with adjuvant																				481- Phage without adjuvant
Conc. (µg/ml)	PI			Prime			Boosted			Pre-Infested			Post Infested				Conc. (µg/ml)	PI			Prime			Boosted			Pre-Infested			Post Infested						Conc. (µg/ml)	PI			Prime			Boosted			Pre-Infested			Post Infested
20	0.087	0.082	0.086	0.145	0.127	0.124	0.082	0.08	0.086	0.18	0.161	0.152	0.33	0.368	0.335		20	0.274	0.263	0.251	0.495	0.459	0.467	0.714	0.696	0.686	0.588	0.6	0.581	1.252	1.408	1.042				20	0.178	0.176	0.173	0.4	0.35	0.36	0.434	0.47	0.441	0.625	0.616	0.627	1.283
10	0.063	0.064	0.065	0.096	0.086	0.087	0.066	0.066	0.072	0.106	0.099	0.096	0.217	0.231	0.178		10	0.189	0.159	0.161	0.304	0.286	0.285	0.428	0.433	0.46	0.347	0.347	0.338	0.774	0.808	0.529				10	0.116	0.111	0.116	0.25	0.225	0.228	0.293	0.315	0.314	0.395	0.357	0.388	0.991
5	0.054	0.054	0.053	0.072	0.072	0.068	0.054	0.053	0.053	0.08	0.074	0.072	0.133	0.126	0.126		5	0.121	0.113	0.112	0.184	0.205	0.199	0.268	0.261	0.268	0.236	0.233	0.239	0.443	0.445	0.425				5	0.084	0.078	0.082	0.16	0.169	0.171	0.208	0.215	0.218	0.28	0.22	0.278	0.619
2.5	0.049	0.048	0.049	0.06	0.057	0.057	0.047	0.047	0.047	0.063	0.056	0.057	0.08	0.084	0.091		2.5	0.086	0.083	0.082	0.139	0.124	0.124	0.159	0.167	0.164	0.149	0.145	0.148	0.253	0.256	0.274				2.5	0.067	0.063	0.066	0.11	0.107	0.103	0.129	0.131	0.125	0.17	0.18	0.185	0.399
1.25	0.044	0.046	0.045	0.053	0.051	0.051	0.045	0.048	0.045	0.054	0.051	0.052	0.061	0.06	0.073		1.25	0.074	0.065	0.065	0.089	0.082	0.084	0.108	0.109	0.114	0.095	0.094	0.095	0.161	0.161	0.15				1.25	0.055	0.054	0.055	0.077	0.074	0.075	0.083	0.084	0.084	0.1	0.105	0.105	0.2
0.625	0.045	0.044	0.044	0.05	0.049	0.048	0.044	0.045	0.043	0.048	0.046	0.047	0.051	0.052	0.063		0.625	0.065	0.058	0.058	0.07	0.067	0.071	0.083	0.083	0.082	0.072	0.073	0.076	0.112	0.111	0.106				0.625	0.055	0.049	0.051	0.062	0.062	0.06	0.064	0.067	0.064	0.073	0.073	0.075	0.12
1° Ab Cont	0.043	0.044	2° Ab Cont	0.047	0.044	No protein	0.042	0.041									1° Ab Cont	0.045	0.047	2° Ab Cont	0.054	0.056	No protein	0.048	0.047											1° Ab Cont	0.046	0.045	2° Ab Cont	0.049	0.05	No protein	0.046	0.045
	483- Control
Conc. (µg/ml)	PI			Prime			Boosted			Pre-Infested			Post Infested					486- Phage with adjuvant
20	0.284	0.34	0.319	0.205	0.345	0.209	0.229	0.212	0.218	0.216	0.23	0.201	0.458	0.426	0.31		Conc. (µg/ml)	PI			Prime			Boosted			Pre-Infested			Post Infested							484- Phage without adjuvant
10	0.2	0.354	0.344	0.172	0.277	0.126	0.131	0.131	0.13	0.143	0.134	0.169	0.295	0.298	0.214		20	0.388	0.358	0.375	1.014	0.967	0.927	0.872	0.885	0.957	0.773	0.717	0.718	1.779	1.981	1.743				Conc. (µg/ml)	PI			Prime			Boosted			Pre-Infested			Post Infested
5	0.21	0.345	0.331	0.089	0.164	0.09	0.203	0.1	0.09	0.097	0.101	0.104	0.182	0.2	0.154		10	0.216	0.206	0.21	0.65	0.623	0.637	0.538	0.542	0.545	0.479	0.46	0.483	1.345	1.597	1.284				20	0.495	0.469	0.473	0.571	0.487	0.5	0.887	0.904	0.881	0.41	0.393	0.401	2.019
2.5	0.184	0.268	0.278	0.067	0.067	0.065	0.217	0.09	0.064	0.073	0.07	0.07	0.123	0.122	0.106		5	0.131	0.126	0.129	0.406	0.45	0.434	0.321	0.325	0.324	0.333	0.356	0.357	0.883	0.932	0.835				10	0.289	0.273	0.27	0.334	0.3	0.302	0.554	0.61	0.561	0.229	0.232	0.229	1.369
1.25	0.065	0.221	0.241	0.06	0.056	0.056	0.054	0.053	0.057	0.059	0.06	0.057	0.084	0.085	0.077		2.5	0.092	0.096	0.09	0.266	0.283	0.282	0.19	0.184	0.185	0.232	0.231	0.218	0.565	0.561	0.573				5	0.164	0.159	0.159	0.196	0.193	0.189	0.343	0.309	0.327	0.166	0.165	0.104	0.917
0.625	0.054	0.158	0.169	0.053	0.051	0.049	0.049	0.053	0.05	0.059	0.051	0.051	0.065	0.063	0.061		1.25	0.074	0.072	0.072	0.168	0.164	0.135	0.122	0.123	0.124	0.159	0.158	0.155	0.326	0.361	0.341				2.5	0.11	0.103	0.103	0.124	0.115	0.116	0.185	0.197	0.186	0.1	0.102	0.105	0.575
1° Ab Cont	0.043	0.044	2° Ab Cont	0.044	0.045	No protein	0.046	0.06									0.625	0.068	0.069	0.063	0.107	0.117	0.118	0.089	0.087	0.086	0.115	0.108	0.104	0.218	0.224	0.201				1.25	0.084	0.073	0.073	0.082	0.079	0.081	0.119	0.121	0.116	0.072	0.073	0.073	0.321
																	1° Ab Cont	0.047	0.048	2° Ab Cont	0.056	0.06	No protein	0.052	0.049											0.625	0.065	0.061	0.062	0.065	0.065	0.069	0.085	0.086	0.085	0.06	0.059	0.062	0.196
																																				1° Ab Cont	0.044	0.044	2° Ab Cont	0.049	0.05	No protein	0.046	0.05
Round 2
		576 Control			578 Control			579 Phage+Adjuvant			582 Phage+Adjuvant
	Pre Immune	0.133	0.107	0.101	0.076	0.082	0.079	0.077	0.069	0.065	0.07	0.071	0.077
	Primed	0.148	0.127	0.126	0.077	0.08	0.08	0.187	0.179	0.182	0.269	0.235	0.233
	Boosted	0.271	0.197	0.203	0.079	0.08	0.079	0.539	0.54	0.535	0.258	0.251	0.254
	Pre-Infestation	0.359	0.305	0.293	0.098	0.102	0.102	0.491	0.486	0.459	0.308	0.307	0.337
	Post-Instation	0.457	0.349	0.373	0.106	0.112	0.109	0.615	0.618	0.578	0.576	0.537	0.643
[truncated: 2 more columns]

## Sheet: AAS41
AAS41
Round 1	Cattle #482- Control																	Cattle #485- Phage + Adjuvant																			Cattle #481- Phages without adjuvant
Conc. (µg/ml)	PI			Primed			Boosted			Pre-infested			Post-infested				Conc. (µg/ml)	PI			Primed			Boosted			Pre-infested			Post-infested						Conc. (µg/ml)	PI			Primed			Boosted			Pre Infested			Post Infested
20	0.083	0.081	0.077	0.084	0.075	0.077	0.071	0.07	0.072	0.116	0.112	0.112	0.214	0.205	0.209		20	0.133	0.138	0.137	0.272	0.27	0.278	0.303	0.303	0.299	0.341	0.33	0.345	0.654	0.653	0.639				20	0.134	0.135	0.142	0.179	0.182	0.188	0.312	0.337	0.355	0.425	0.442	0.44	0.718
10	0.068	0.064	0.075	0.077	0.063	0.064	0.063	0.056	0.063	0.084	0.081	0.082	0.129	0.131	0.129		10	0.098	0.1	0.102	0.174	0.219	0.178	0.191	0.197	0.193	0.209	0.218	0.215	0.397	0.398	0.382				10	0.1	0.1	0.102	0.127	0.127	0.13	0.21	0.213	0.209	0.273	0.266	0.262	0.72
5	0.057	0.056	0.057	0.061	0.056	0.056	0.056	0.054	0.056	0.081	0.062	0.064	0.086	0.087	0.086		5	0.088	0.081	0.083	0.124	0.119	0.121	0.138	0.137	0.137	0.139	0.141	0.14	0.256	0.254	0.235				5	0.084	0.083	0.082	0.093	0.091	0.097	0.139	0.14	0.14	0.163	0.164	0.162	0.727
2.5	0.055	0.053	0.053	0.056	0.051	0.053	0.052	0.051	0.053	0.053	0.057	0.057	0.066	0.064	0.066		2.5	0.076	0.073	0.074	0.093	0.094	0.095	0.106	0.109	0.116	0.107	0.108	0.108	0.159	0.162	0.162				2.5	0.069	0.069	0.079	0.077	0.078	0.081	0.103	0.103	0.104	0.111	0.111	0.117	0.456
1.25	0.055	0.051	0.051	0.056	0.042	0.051	0.051	0.05	0.054	0.051	0.052	0.054	0.056	0.055	0.057		1.25	0.073	0.066	0.069	0.08	0.085	0.079	0.089	0.091	0.092	0.087	0.091	0.088	0.124	0.123	0.12				1.25	0.078	0.065	0.069	0.069	0.068	0.071	0.086	0.08	0.083	0.089	0.09	0.089	0.448
0.625	0.055	0.05	0.051	0.052	0.053	0.053	0.051	0.048	0.052	0.052	0.052	0.065	0.052	0.051	0.049		0.625	0.065	0.063	0.064	0.082	0.073	0.084	0.075	0.076	0.076	0.078	0.083	0.08	0.101	0.103	0.095				0.625	0.071	0.061	0.061	0.06	0.064	0.066	0.067	0.069	0.069	0.074	0.074	0.076	0.425
	Cattle #483- Control																	Cattle #486- Phage + Adjuvant																			Cattle #484- Phages without adjuvant
Conc. (µg/ml)	PI			Primed			Boosted			Pre-infested			Post-infested				Conc. (µg/ml)	PI			Primed			Boosted			Pre-infested			Post-infested						Conc. (µg/ml)	PI			Primed			Boosted			Pre Infested			Post Infested
20	0.077	0.075	0.073	0.064	0.066	0.06	0.061	0.061	0.059	0.069	0.076	0.075	0.066	0.067	0.067		20	0.208	0.195	0.202	0.234	0.242	0.246	0.34	0.337	0.323	0.437	0.433	0.459	0.713	0.739	0.739				20	0.09	0.089	0.088	0.149	0.158	0.161	0.157	0.161	0.166	0.223	0.233	0.226	0.556
10	0.065	0.061	0.06	0.058	0.086	0.054	0.055	0.055	0.053	0.066	0.066	0.06	0.064	0.059	0.059		10	0.129	0.13	0.133	0.15	0.149	0.152	0.203	0.197	0.191	0.267	0.254	0.25	0.423	0.432	0.418				10	0.073	0.071	0.075	0.107	0.109	0.108	0.111	0.113	0.113	0.147	0.101	0.148	0.553
5	0.055	0.061	0.055	0.054	0.05	0.061	0.051	0.061	0.05	0.056	0.072	0.052	0.052	0.055	0.052		5	0.098	0.097	0.098	0.103	0.105	0.104	0.151	0.139	0.131	0.174	0.171	0.166	0.25	0.258	0.264				5	0.065	0.066	0.062	0.084	0.084	0.08	0.084	0.086	0.088	0.096	0.102	0.101	0.571
2.5	0.051	0.051	0.052	0.062	0.05	0.052	0.054	0.052	0.051	0.051	0.05	0.049	0.056	0.049	0.049		2.5	0.08	0.078	0.078	0.09	0.082	0.084	0.097	0.095	0.098	0.113	0.117	0.111	0.16	0.16	0.161				2.5	0.057	0.063	0.058	0.07	0.071	0.069	0.07	0.072	0.076	0.083	0.082	0.083	0.347
1.25	0.068	0.052	0.052	0.058	0.048	0.049	0.05	0.049	0.049	0.049	0.048	0.048	0.049	0.047	0.049		1.25	0.071	0.07	0.07	0.074	0.07	0.071	0.081	0.083	0.082	0.086	0.089	0.088	0.121	0.121	0.12				1.25	0.066	0.058	0.055	0.062	0.063	0.062	0.069	0.066	0.066	0.065	0.07	0.069	0.351
0.625	0.052	0.049	0.049	0.062	0.048	0.049	0.047	0.05	0.052	0.051	0.048	0.048	0.047	0.047	0.047		0.625	0.065	0.063	0.064	0.073	0.069	0.068	0.069	0.07	0.07	0.076	0.081	0.084	0.09	0.093	0.094				0.625	0.055	0.056	0.054	0.065	0.064	0.06	0.056	0.07	0.061	0.068	0.066	0.064	0.335
Round 2
		576 Control			578 Control			579 Phage+Adjuvant			582 Phage+Adjuvant
	Pre Immune	0.158	0.112	0.112	0.091	0.09	0.111	0.104	0.106	0.073	0.081	0.087	0.107
	Primed	0.177	0.124	0.138	0.086	0.092	0.1	0.156	0.14	0.123	0.307	0.269	0.323
	Boosted	0.279	0.224	0.21	0.092	0.099	0.116	0.326	0.312	0.286	0.233	0.226	0.273
	Pre-Infestation	0.338	0.268	0.264	0.109	0.112	0.167	0.316	0.29	0.293	0.249	0.265	0.268
	Post-Instation	0.398	0.286	0.241	0.136	0.139	0.142	0.392	0.371	0.359	0.401	0.423	0.456
[truncated: 2 more columns]

## Sheet: AAS27
AAS27
																																					481- Phage without adjuvant
Round 1	482-Control																		485- Phage with adjuvant																	Conc. (µg/ml)	PI			Prime			Boosted			Pre-Infested			Post Infested
Conc. (µg/ml)	PI			Prime			Boosted			Pre-Infested			Post Infested					Conc. (µg/ml)	PI			Prime			Boosted			Pre-Infested			Post Infested					20	0.137	0.138	0.123	0.441	0.42	0.37	0.318	0.352	0.376	0.303	0.318	0.305	0.922
20	0.234	0.257	0.235	0.335	0.32	0.304	0.137	0.137	0.126	0.167	0.166	0.194	0.357	0.358	0.376			20	0.242	0.256	0.224	0.453	0.526	0.424	0.737	0.55	0.67	0.507	0.588	0.577	2.249	2.241	2.19			10	0.096	0.084	0.08	0.263	0.247	0.214	0.176	0.167	0.203	0.198	0.189	0.184	0.475
10	0.151	0.143	0.146	0.197	0.146	0.147	0.095	0.095	0.084	0.098	0.119	0.116	0.182	0.212	0.212			10	0.137	0.157	0.125	0.254	0.259	0.238	0.358	0.414	0.425	0.25	0.259	0.257	1.665	1.666	1.741			5	0.087	0.073	0.064	0.174	0.153	0.137	0.119	0.114	0.126	0.124	0.114	0.112	0.259
5	0.109	0.096	0.086	0.107	0.097	0.09	0.064	0.069	0.064	0.072	0.074	0.078	0.116	0.13	0.119			5	0.092	0.1	0.089	0.163	0.165	0.145	0.201	0.211	0.252	0.168	0.164	0.165	1.155	1.062	1.006			2.5	0.069	0.066	0.062	0.117	0.101	0.094	0.092	0.089	0.106	0.082	0.089	0.088	0.162
2.5	0.08	0.079	0.07	0.085	0.071	0.067	0.053	0.057	0.056	0.058	0.059	0.062	0.092	0.095	0.085			2.5	0.067	0.077	0.07	0.103	0.103	0.096	0.135	0.139	0.147	0.108	0.107	0.107	0.632	0.6	0.572			1.25	0.06	0.054	0.056	0.083	0.074	0.069	0.072	0.072	0.072	0.067	0.065	0.066	0.112
1.25	0.062	0.058	0.058	0.063	0.061	0.053	0.054	0.052	0.049	0.052	0.053	0.051	0.07	0.072	0.065			1.25	0.061	0.061	0.058	0.081	0.071	0.073	0.095	0.094	0.097	0.075	0.076	0.079	0.354	0.356	0.307			0.625	0.056	0.057	0.055	0.065	0.066	0.062	0.065	0.063	0.066	0.059	0.057	0.061	0.077
0.625	0.053	0.05	0.05	0.058	0.054	0.051	0.044	0.046	0.046	0.049	0.049	0.05	0.055	0.055	0.06			0.625	0.061	0.054	0.052	0.061	0.063	0.065	0.071	0.068	0.075	0.064	0.063	0.071	0.194	0.217	0.201			1° Ab Cont	0.044	0.044	2° Ab Cont	0.052	0.052	No protein	0.057	0.057
1° Ab Cont	0.042	0.043	2° Ab Cont	0.048	0.046	No protein	0.053	0.048										1° Ab Cont	0.08	0.058	2° Ab Cont	0.05	0.049	No protein	0.122	0.161
																																					484- Phage without adjuvant
	483-Control																		486- Phage with adjuvant																	Conc. (µg/ml)	PI			Prime			Boosted			Pre-Infested			Post Infested
Conc. (µg/ml)	PI			Prime			Boosted			Pre-Infested			Post Infested					Conc. (µg/ml)	PI			Prime			Boosted			Pre-Infested			Post Infested					20	0.175	0.035	0.157	0.316	0.383	0.28	0.477	0.449	0.479	0.255	0.259	0.269	0.988
20	0.178	0.174	0.175	0.098	0.094	0.092	0.126	0.124	0.123	0.085	0.084	0.083	0.169	0.146	0.124			20	0.381	0.383	0.324	0.669	0.628	0.441	1.073	1.114	1.216	1.075	0.952	1.017	2.692	3.038	3.041			10	0.116	0.121	0.103	0.218	0.239	0.196	0.286	0.261	0.272	0.162	0.168	0.177	0.513
10	0.113	0.114	0.111	0.071	0.073	0.068	0.092	0.092	0.09	0.066	0.066	0.065	0.12	0.103	0.087			10	0.195	0.181	0.16	0.428	0.393	0.264	0.599	0.535	0.607	0.614	0.674	0.703	2.335	2.302	2.359			5	0.083	0.085	0.078	0.159	0.159	0.137	0.164	0.165	0.176	0.121	0.113	0.117	0.405
5	0.086	0.094	0.086	0.063	0.061	0.059	0.072	0.068	0.07	0.061	0.059	0.06	0.088	0.083	0.078			5	0.131	0.111	0.106	0.253	0.206	0.167	0.377	0.353	0.383	0.375	0.409	0.391	1.664	1.577	1.482			2.5	0.067	0.07	0.066	0.117	0.112	0.092	0.124	0.115	0.127	0.089	0.082	0.084	0.254
2.5	0.068	0.064	0.068	0.055	0.052	0.053	0.057	0.058	0.058	0.052	0.054	0.053	0.066	0.065	0.061			2.5	0.095	0.084	0.076	0.161	0.136	0.119	0.218	0.254	0.241	0.223	0.216	0.25	1.02	1.04	0.853			1.25	0.066	0.06	0.058	0.101	0.074	0.075	0.086	0.09	0.086	0.065	0.072	0.067	0.181
1.25	0.056	0.057	0.06	0.05	0.048	0.048	0.053	0.051	0.051	0.049	0.049	0.05	0.055	0.056	0.054			1.25	0.073	0.065	0.059	0.109	0.091	0.079	0.151	0.126	0.152	0.137	0.152	0.136	0.637	0.636	0.506			0.625	0.055	0.054	0.053	0.077	0.065	0.055	0.066	0.065	0.065	0.074	0.062	0.063	0.132
0.625	0.051	0.05	0.051	0.055	0.047	0.048	0.047	0.047	0.047	0.047	0.047	0.048	0.049	0.05	0.051			0.625	0.06	0.055	0.055	0.092	0.039	0.064	0.1	0.114	0.099	0.104	0.101	0.106	0.325	0.309	0.268			1° Ab Cont	0.062	0.051	2° Ab Cont	0.062	0.067	No protein	0.134	0.233
1° Ab Cont	0.043	0.059	2° Ab Cont	0.048	0.047	No protein	0.049	0.048										1° Ab Cont	0.042	0.042	2° Ab Cont	0.048	0.048	No protein	0.146	0.167
Round 2
		576 Control			578 Control			579 Phage+Adjuvant			582 Phage+Adjuvant
	Pre Immune	0.084	0.092	0.097	0.053	0.059	0.058	0.053	0.059	0.059	0.059	0.056	0.056
	Primed	0.102	0.109	0.126	0.088	0.098	0.108	0.078	0.097	0.129	0.366	0.224	0.166
	Boosted	0.129	0.2	0.155	0.074	0.053	0.085	0.135	0.184	0.179	0.18	0.2	0.197
	Pre-Infestation	0.093	0.105	0.115	0.076	0.059	0.118	0.101	0.19	0.151	0.259	0.304	0.421
	Post-Instation	0.224	0.262	0.261	0.107	0.07	0.068	0.169	0.287	0.201	0.282	0.371	0.566
[truncated: 2 more columns]

[truncated: 8 more sheets: AaCRT, AAS19, AaHELP, AaCHT, AaTCI, AV422, EMMPRIN, AaHRF]
